# Supplementary material for: Application of Machine Learning to Ranking Predictors of Anti-VEGF Response
Source: Life (Basel). 2022 Nov 18;12(11):1926. doi: 10.3390/life12111926 (PMC9699567; doi:10.3390/life12111926)
Supplement: Supplementary file 1 [file life-12-01926-s001.zip]

Archive with 1 entries (1 files):
- life-2002879-supplementary.pdf
